# Supplementary material for: There’s more than one way to climb a tree: Limb length and microhabitat use in lizards with toe pads
Source: PLoS One. 2017 Sep 27;12(9):e0184641. doi: 10.1371/journal.pone.0184641 (PMC5617165; doi:10.1371/journal.pone.0184641)
Supplement: S1 Table — Over the course of this study, we collected two datasets, a microhabitat dataset and a morphological data. Our anole data were compiled with the assistance of J. Losos [13, 54]. We collected gecko habitat use measurements from Queensland, Australia. 95% confidence intervals are shown in parentheses. Microhabitat column header abbreviations are PH: perch height; ArbPD: arboreal perch diameter; PercTree: proportion of observations on vegetation; PA: perch angle; N: number of individuals; Location: location of observations in Queensland; and anoline Ecomorphs: TG: trunk-ground, TC: trunk-crown, T: trunk, GB: grass-bush, TW: twig, CG: crown-giant, U: unique (non-ecomorph), CH: subgenus Chamaeleolis). Morphological column header abbreviations are N: number of individuals; SVL: snout-vent-length; FTotal: Total front limb length; Thigh; Crus; Foot; HTotal: Total hindlimb length; Brachium; Antebrachium; Hand; and FTotal: Total front limb length (see Fig 1). (XLSX) [file pone.0184641.s001.xlsx]

## Sheet: S1Table
Microhabitat								Morphology
Geckos								Geckos
Species	PH	ArbPD	PercTree	PA	N	Location		Species	N	SVL	Thigh	Crus	Foot	HTotal	Brachium	Antebrachium	Hand	FTotal
Amalosia_rhombifer	81.4 (30.1)	11.8 (9.8)	1	NA	7	Bustard Downs, Brooklyn Station		Afroedura_hawequensis	6	76.2 (2.97)	11.9 (0.47)	11.1 (0.62)	10.6 (0.53)	33.6 (1.38)	8.3 (0.68)	10 (0.62)	7.4 (0.41)	25.7 (1.08)
Gehyra_dubia	85.5 (23.3)	18.4 (11.1)	0.75	NA	8	Magnetic Island, Mingela Range		Afroedura_loveridgei	5	53.4 (6.52)	8.8 (1.43)	7.3 (1)	6.6 (0.85)	22.6 (2.83)	5.5 (0.22)	6 (0.47)	4.5 (0.55)	16 (1.08)
Gehyra_robusta	35.3 (15.1)	10.8 (1.7)	0.555556	67.8 (18.6)	9	Winton		Amalosia_rhombifer	7	44.7 (1.46)	6.4 (0.48)	5.6 (0.39)	5.3 (0.3)	17.3 (0.88)	4.6 (0.22)	5.1 (0.35)	3.9 (0.23)	13.6 (0.52)
Gehyra_variegata	104.0 (49.6)	15.7 (6.5)	0.875	93.3 (37.8)	8	Winton		Dixonius_siamensis	7	48.5 (4.51)	7.1 (0.57)	6.9 (0.65)	6.4 (0.89)	20.4 (1.83)	4.5 (0.73)	6 (0.4)	4.1 (0.39)	14.5 (1.34)
Oedura_castelnaui	96.3 (41.5)	16.0 (4.1)	1	95.3 (3.7)	4	Bustard Downs, Brooklyn Station, Coen, Mt White		Ebenavia_inunguis	4	41.8 (2.17)	5 (0.24)	4.4 (0.28)	4.5 (0.45)	13.8 (0.69)	3.6 (0.54)	4.3 (0.53)	3.1 (0.22)	11 (0.58)
Oedura_coggeri	44.5 (33.5)	NA	0	37.8 (23.9)	4	Chillagoe		Gehyra_dubia	8	59.8 (2.25)	7.8 (0.63)	7.1 (0.45)	8 (0.64)	22.8 (1.34)	6.4 (0.58)	6.9 (0.31)	6.4 (0.47)	19.7 (0.89)
Oedura_marmorata	70.4 (54.3)	18.2 (11.4)	0.8	76.0 (40.6)	5	Winton		Gehyra_mutilata	11	50 (1.98)	6.5 (0.17)	6.1 (0.35)	6.6 (0.59)	19.2 (0.9)	4.4 (0.57)	5.7 (0.41)	4.8 (0.41)	14.9 (1.22)
Oedura_monilis	13.3 (26.1)	2.9	0.333333	NA	3	Magnetic Island		Gehyra_oceanica	9	81.9 (6.02)	11.6 (0.58)	11.2 (0.9)	12.1 (1.06)	34.9 (2.3)	7.2 (0.8)	9.6 (1.06)	9.7 (1.09)	26.5 (2.87)
Oedura_bella	358.0 (351.7)	NA	0	54.0 (28.5)	5	Mt. Isa		Gehyra_robusta	8	61.1 (2.21)	8.7 (0.71)	7.7 (0.45)	8.1 (0.25)	24.4 (1.1)	6.9 (0.28)	7.9 (0.24)	6.7 (0.28)	21.4 (0.47)
Pseudothecadactylus_australis	380.0 (240.0)	15.8 (20.6)	1	61.5 (82.4)	3	Iron Range, Portland Rd, Monsoon		Gehyra_variegata	13	46 (1.9)	6.4 (0.37)	5.5 (0.34)	5.6 (0.32)	17.4 (0.82)	4.7 (0.39)	5.5 (0.34)	4.4 (0.19)	14.5 (0.77)
Strophurus_ciliaris	21.8 (16.2)	3.1 (1.8)	0.75	9.5 (10.7)	4	Bedourie, S. Boulia		Gekko_badenii	6	90.8 (8.4)	14.5 (0.94)	14.2 (1.2)	13.2 (1.16)	42 (2.89)	9.9 (1.1)	12.2 (1.57)	10.6 (1.02)	32.7 (3.01)
Strophurus_krisalys	62.9 (52.0)	1.4 (1.0)	0.875	35.1 (13.8)	8	Winton, Mt. Isa		Gekko_gecko	8	155.4 (8.51)	22.9 (3.77)	22.1 (1.57)	22.2 (1.57)	67.2 (6.3)	13.3 (1.09)	18.5 (1.22)	18.4 (1.51)	50.2 (1.72)
Strophurus_williamsi	NA	NA	1	NA	1	Mingela Range		Gekko_smithii	7	125.6 (8.46)	19.5 (1.9)	19.2 (1.1)	18.6 (0.48)	57.4 (3.12)	13.2 (0.77)	16.2 (1)	15 (0.86)	44.4 (2.03)
								Hemidactylus_angulatus	15	61.7 (2.99)	10 (0.74)	8.8 (0.51)	8.2 (0.37)	26.9 (1.45)	5.9 (0.25)	7.9 (0.43)	6 (0.35)	19.8 (0.87)
Anoles								Hemidactylus_frenatus	9	51.8 (4.05)	8.1 (0.71)	7 (0.57)	7.2 (0.6)	22.3 (1.79)	5.8 (0.2)	6.4 (0.28)	5.5 (0.53)	17.6 (0.83)
Species	PH	ArbPD	Ecomorph					Hemidactylus_platyurus	15	51.6 (2.39)	8.7 (0.5)	7.8 (0.36)	8.2 (0.49)	24.7 (0.9)	6.1 (0.57)	7.2 (0.48)	6.5 (0.46)	19.8 (1.22)
Anolis_ahli	103.8	8.45	TG					Hemidactylus_triedrus	5	76.2 (4.4)	10.3 (1.81)	10.7 (0.7)	9.5 (0.58)	30.5 (2.61)	6.7 (0.65)	10 (0.71)	6.4 (0.4)	23.1 (1.01)
Anolis_aliniger	462.9	18.583	TC					Lepidodactylus_lugubris	11	40.1 (1.63)	5.6 (0.35)	4.8 (0.42)	5.5 (0.48)	16 (0.92)	3.3 (0.44)	4.2 (0.21)	3.9 (0.38)	11.4 (0.89)
Anolis_allisoni	310.3	12.053	TC					Lygodactylus_kimhowelli	5	37.8 (1.44)	5.8 (0.29)	5.7 (0.37)	6.5 (0.57)	18 (1.01)	4.1 (0.56)	5.2 (0.33)	5.1 (0.52)	14.4 (1.21)
Anolis_allogus	128.4	8.071	TG					Mniarogekko_chahoua	6	111.3 (6.73)	15.4 (0.96)	15.5 (0.95)	16.4 (1.6)	47.4 (3.27)	10.2 (1.18)	14.1 (0.53)	13 (0.95)	37.3 (2.4)
Anolis_allogus_Eco	88	4.5	TG					Oedura_castelnaui	4	85.5 (5.85)	11.2 (1.21)	10.5 (0.92)	10.7 (0.45)	32.4 (2.07)	8.6 (0.56)	10.3 (1.06)	7.6 (0.58)	26.5 (1.98)
Anolis_alutaceus	92.8	3.056	GB					Oedura_coggeri	4	72.3 (2.17)	10.8 (0.7)	8.7 (0.87)	8.7 (0.53)	28.3 (1.74)	8.3 (0.27)	8.6 (0.43)	5.9 (0.38)	22.8 (0.57)
Anolis_angusticeps	309.4	0.944	TW					Oedura_marmorata	5	88 (4.06)	11 (0.43)	10.6 (0.83)	10.1 (0.95)	31.7 (1.94)	8.7 (0.65)	10.5 (0.64)	8.3 (0.32)	27.5 (1.04)
Anolis_angusticeps_Eco	184.2	1.721	TW					Oedura_monilis	3	78.7 (6.23)	10.7 (0.77)	10.8 (1.3)	9.6 (0.76)	31 (2.25)	8.1 (1.56)	9.3 (0.36)	6.9 (0.32)	24.2 (1.34)
Anolis_angusticeps2_Eco	210	9.9	TW					Oedura_sp	5	82.6 (1.47)	12.7 (0.78)	10 (0.32)	9.4 (0.51)	32 (0.55)	9.4 (0.73)	10.6 (0.36)	7.1 (0.32)	27.1 (1.28)
Anolis_argenteolus	209	23.1	U					Phelsuma_dubia	5	60.3 (2.66)	9.5 (0.73)	8.9 (1.11)	10.5 (0.61)	29 (1.95)	6.1 (0.55)	8 (0.87)	6.6 (1.03)	20.6 (1.94)
Anolis_argillaceus	230	1.8	U					Phelsuma_grandis	10	94.8 (8.23)	13.3 (1.44)	13.6 (0.7)	16.9 (1.22)	43.8 (2.4)	7.7 (0.44)	11.7 (0.69)	11.9 (0.59)	31.4 (1.23)
Anolis_bahorucoensis	150	2.675	GB					Phelsuma_laticauda	5	53 (3.28)	7.2 (0.77)	7.7 (0.69)	8.7 (1.33)	23.6 (2.31)	5.3 (0.5)	6.4 (0.42)	5.6 (0.34)	17.3 (0.73)
Anolis_baleatus	1000	14	CG					Phelsuma_lineata	9	48.6 (2.47)	7.5 (0.8)	6.8 (0.54)	7.9 (0.92)	22.2 (1.78)	4.7 (0.56)	6.1 (0.95)	6.2 (1.3)	17 (2.3)
Anolis_barahonae	825	33	CG					Phelsuma_standingi	7	106.6 (5.31)	13 (0.95)	14.8 (1.07)	19.2 (1.9)	47 (3.54)	10.4 (1.78)	13.4 (1.18)	13.5 (1.57)	37.3 (4.05)
Anolis_bartschi	296.9	2	U					Phyllodactylus_wirshingi	4	58.5 (1.27)	8.9 (0.44)	8 (0.23)	7.4 (0.14)	24.4 (0.64)	6.4 (0.74)	7.6 (0.26)	5.6 (0.51)	19.7 (0.76)
Anolis_bremeri	NA	NA	TG					Pseudothecadactylus_australis	6	96.5 (6.71)	13.3 (0.95)	13.3 (0.99)	13.7 (1.25)	40.2 (2.35)	7.6 (0.93)	10.2 (1.12)	10.8 (0.66)	28.6 (2.57)
Anolis_brevirostris	102.5	21.071	T					Rhoptropella_ocellata	6	32.8 (1.15)	5.1 (0.53)	5.2 (0.22)	5.6 (0.95)	15.9 (0.77)	4.1 (0.54)	5 (0.37)	4.7 (0.73)	13.8 (1.4)
Anolis_centralis	154	5.4	U					Strophurus_ciliaris	4	67.8 (6.17)	10.6 (0.48)	10.4 (1.16)	7.9 (0.88)	28.9 (1.98)	8.3 (0.96)	10.4 (1.21)	6.4 (0.63)	25.1 (2.4)
Anolis_chlorocyanus	357.4	10.62	TC					Strophurus_krisalys	5	65.8 (7.37)	10 (1.11)	10.4 (0.86)	7.7 (0.76)	28.1 (2.41)	8.6 (0.73)	9.5 (0.99)	6.4 (0.62)	24.5 (2.07)
Anolis_christophei	195.9	27.226	U					Strophurus_williamsi	5	52.2 (3.42)	8.8 (0.66)	7.3 (0.44)	6.6 (0.2)	22.7 (0.92)	5.8 (0.64)	7.2 (0.52)	5 (0.4)	18 (1.37)
Anolis_coelestinus	252.5	20.922	TC					Tarentola_mauritanica	5	69.5 (3.22)	13.4 (0.91)	11.1 (0.44)	9.4 (0.57)	33.9 (1.82)	6.8 (0.66)	8.8 (0.75)	7.5 (0.5)	23.1 (1.76)
Anolis_cooki	149.6	7.754	TG					Thecadactylus_rapicauda	4	87.3 (3.34)	10.9 (0.4)	10.9 (0.92)	10.6 (0.74)	32.3 (1.8)	8.8 (0.93)	11 (0.89)	8.5 (0.85)	28.3 (1.32)
Anolis_cristatellus	118.9	13.271	TG
Anolis_cuvieri	325	8.5	CG					Anoles
Anolis_cybotes	142.6	24.522	TG					Species		SVL	HTotal
Anolis_distichus	257.4	18.326	T					Anolis_ahli		57.643	46.786
Anolis_equestris	402.9	15.286	CG					Anolis_aliniger		55.9	34.8
Anolis_evermanni	335.2	35.293	TC					Anolis_allisoni		77.3	45.3
Anolis_garmani	350.1	33.195	CG					Anolis_allogus		54.75	44.25
Anolis_grahami	247.9	17.713	TC					Anolis_allogus_Eco		NA	NA
Anolis_guazuma	230	0.9	TW					Anolis_alutaceus		35.333	27.083
Anolis_gundlachi	133.9	33.452	TG					Anolis_angusticeps		41.5	20.875
Anolis_homolechis	130.7	22.45	TG					Anolis_angusticeps_Eco		NA	NA
Anolis_homolechis_Eco	75	3	TG					Anolis_angusticeps2_Eco		NA	NA
Anolis_insolitus	336.3	0.363	TW					Anolis_argenteolus		52.6	42.85
Anolis_isolepis	713	0.3	TC					Anolis_argillaceus		40.5	23
Anolis_jubar	99	10.3	TG					Anolis_bahorucoensis		43.933	36.2
Anolis_krugi	64.3	5.682	GB					Anolis_baleatus		NA	NA
Anolis_lineatopus	100.1	25.974	TG					Anolis_barahonae		156.333	105.333
Anolis_longitibialis	133	9	TG					Anolis_bartschi		73.417	61.167
Anolis_loysiana	78.5	24.5	T					Anolis_bremeri		54.167	40.333
Anolis_lucius	156	51.273	U					Anolis_brevirostris		47	35
Anolis_luteogularis	563.6	11.312	CG					Anolis_centralis		36.125	20.25
Anolis_marcanoi	100	11.564	TG					Anolis_chlorocyanus		68.667	43.889
Anolis_mestrei	174.4	11.438	TG					Anolis_christophei		46.615	38.769
Anolis_noblei	600	9.3	CG					Anolis_coelestinus		71.667	47.667
Anolis_occultus	NA	NA	TW					Anolis_cooki		59.8595	46.8523
Anolis_olssoni	46.1	1.538	GB					Anolis_cristatellus		63.8	53.771
Anolis_opalinus	137.5	24.19	TC					Anolis_cuvieri		133.5	100.6
Anolis_ophiolepis	25	0.775	GB					Anolis_cybotes		66.933	54.8
Anolis_paternus	NA	NA	TW					Anolis_distichus		51.267	38.333
Anolis_poncensis	89.7	3.635	GB					Anolis_equestris		156	98.5
Anolis_porcatus	230	47.647	TC					Anolis_evermanni		62.286	47.893
Anolis_porcatus_Eco	173.6	8.63	TC					Anolis_garmani		107.9	78.8
Anolis_porcus	867	3	CH					Anolis_grahami		61.071	45.429
Anolis_pulchellus	29.6	1.394	GB					Anolis_guazuma		38.667	17.667
Anolis_pumilus	189.4	2.24	U					Anolis_gundlachi		65.114	57.647
Anolis_rejectus	54	0.4	GB					Anolis_homolechis		56.8	41.7
Anolis_ricordi	1033.3	11	CG					Anolis_homolechis_Eco		NA	NA
Anolis_sagrei	41.8	15.438	TG					Anolis_insolitus		41.8	23.4
Anolis_sagrei_Eco	75	21.9	TG					Anolis_isolepis		39	19.5
Anolis_sagrei2_Eco	62.8	25	TG					Anolis_jubar		55.643	40.071
Anolis_semilineatus	NA	NA	GB					Anolis_krugi		48.6	38.88
Anolis_singularis	300	8	TC					Anolis_lineatopus		56.545	46.048
Anolis_smaragdinus	NA	NA	TC					Anolis_longitibialis		69.8	61
Anolis_strahmi	NA	NA	TG					Anolis_loysiana		40	24.75
Anolis_stratulus	701.3	9.638	TC					Anolis_lucius		65.571	52.429
Anolis_valencienni	231.2	6.003	TW					Anolis_luteogularis		183	112
Anolis_vanidicus	40.5	0.2	GB					Anolis_marcanoi		55.563	46.188
Anolis_vermiculatus	176.4	15.429	U					Anolis_mestrei		51.643	41.071
								Anolis_noblei		165.5	107
								Anolis_occultus		37.7	17
								Anolis_olssoni		46.462	35.769
								Anolis_opalinus		47.786	34.071
								Anolis_ophiolepis		38	24.111
								Anolis_paternus		47	26
								Anolis_poncensis		43.875	31.188
								Anolis_porcatus		70	41.45
								Anolis_porcatus_Eco		NA	NA
								Anolis_porcus		148.833	75.833
								Anolis_pulchellus		43.567	32.533
								Anolis_pumilus		35.5	19.929
								Anolis_rejectus		33.857	23.714
								Anolis_ricordi		NA	NA
								Anolis_sagrei		49	36.2
								Anolis_sagrei_Eco		NA	NA
								Anolis_sagrei2_Eco		NA	NA
								Anolis_semilineatus		41.8	34.5
								Anolis_singularis		46	27
								Anolis_smaragdinus		62.9	38.75
								Anolis_strahmi		74.333	65.333
								Anolis_stratulus		44.45	32.75
								Anolis_valencienni		72.7	38.7
								Anolis_vanidicus		37.75	25.625
								Anolis_vermiculatus		119.25	90.125
