# Supplementary material for: There’s more than one way to climb a tree: Limb length and microhabitat use in lizards with toe pads
Source: PLoS One. 2017 Sep 27;12(9):e0184641. doi: 10.1371/journal.pone.0184641 (PMC5617165; doi:10.1371/journal.pone.0184641)
Supplement: S2 Table — We submitted 50 wild caught lizard specimens to the Queensland Museum. Please note that species names may have been changed to follow the museum’s current species designations. (XLSX) [file pone.0184641.s002.xlsx]

## Sheet: Sheet1
Species	Collection Designation	Queensland Museum Specimen Number	Sex	Locality
Amalosia rhombifer	Amalosia rhombifer	QMJ92081	M	Bustard Downs, Brooklyn Station, QLD, Australia
Amalosia rhombifer	Amalosia rhombifer	QMJ92086	M	Bustard Downs, Brooklyn Station, QLD, Australia
Amalosia rhombifer	Amalosia rhombifer	QMJ92089	M	Bustard Downs, Brooklyn Station, QLD, Australia
Amalosia rhombifer	Amalosia rhombifer	QMJ92090	M	Bustard Downs, Brooklyn Station, QLD, Australia
Amalosia rhombifer	Amalosia rhombifer	QMJ92092	M	Bustard Downs, Brooklyn Station, QLD, Australia
Amalosia rhombifer	Amalosia rhombifer	QMJ92112	M	Bustard Downs, Brooklyn Station, QLD, Australia
Gehrya variagata	Gehyra variegata	QMJ92101	M	Winton, QLD, Australia
Gehrya variagata	Gehyra variegata	QMJ92105	F	Winton, QLD, Australia
Gehrya variagata	Gehyra variegata	QMJ92108	F	Winton, QLD, Australia
Gehrya variagata	Gehyra variegata	QMJ92114	M	Winton, QLD, Australia
Gehrya variagata	Gehyra variegata	QMJ92115	F	Winton, QLD, Australia
Gehrya variagata	Gehyra variegata	QMJ92116	M	Winton, QLD, Australia
Gehrya variagata	Gehyra variegata	QMJ92123	M	Winton, QLD, Australia
Gehrya variagata	Gehyra variegata	QMJ92129	F	Winton, QLD, Australia
Gehyra dubia	Gehyra dubia	QMJ92082	M	Magnetic Island, QLD, Australia
Gehyra dubia	Gehyra dubia	QMJ92083	M	Magnetic Island, QLD, Australia
Gehyra dubia	Gehyra dubia	QMJ92087	F	Magnetic Island, QLD, Australia
Gehyra dubia	Gehyra dubia	QMJ92088	M	Magnetic Island, QLD, Australia
Gehyra dubia	Gehyra dubia	QMJ92091	M	Magnetic Island, QLD, Australia
Gehyra robusta	Gehyra robusta	QMJ92120	M	Winton, QLD, Australia
Oedura castelnaui	Oedura castelnaui	QMJ92085	M	Bustard Downs, Brooklyn Station, QLD, Australia
Oedura castelnaui	Oedura castelnaui	QMJ92094	M	Coen, Mt White, QLD, Australia
Oedura castelnaui	Oedura castelnaui	QMJ92125	F	Coen, Mt White, QLD, Australia
Oedura coggeri	Oedura coggeri	QMJ92097	M	Chillagoe, QLD, Australia
Oedura coggeri	Oedura coggeri	QMJ92099	M	Chillagoe, QLD, Australia
Oedura coggeri	Oedura coggeri	QMJ92106	F	Chillagoe, QLD, Australia
Oedura coggeri	Oedura coggeri	QMJ92119	M	Chillagoe, QLD, Australia
Oedura marmorata	Oedura marmorata	QMJ92102	F	Winton, QLD, Australia
Oedura marmorata	Oedura marmorata	QMJ92109	M	Winton, QLD, Australia
Oedura marmorata	Oedura marmorata	QMJ92118	M	Winton, QLD, Australia
Oedura marmorata	Oedura marmorata	QMJ92127	F	Winton, QLD, Australia
Oedura marmorata	Oedura marmorata	QMJ92128	F	Winton, QLD, Australia
Oedura monilis	Oedura ocellata	QMJ92080	M	Magnetic Island, QLD, Australia
Oedura monilis	Oedura ocellata	QMJ92084	M	Magnetic Island, QLD, Australia
Oedura bella	Oedura marmorata	QMJ92095	M	Mt. Isa, QLD, Australia
Oedura bella	Oedura marmorata	QMJ92096	F	Mt. Isa, QLD, Australia
Oedura bella	Oedura marmorata	QMJ92107	F	Mt. Isa, QLD, Australia
Oedura bella	Oedura marmorata	QMJ92111	M	Mt. Isa, QLD, Australia
Pseudothecadactylus australis	Pseudothecadactylus australis	QMJ92117	M	Iron Range, Portland Rd, QLD, Australia
Pseudothecadactylus australis	Pseudothecadactylus australis	QMJ92122	M	Iron Range, QLD, Australia
Strophurus ciliarus	Strophurus ciliaris	QMJ92093	M	Bedourie, QLD, Australia
Strophurus ciliarus	Strophurus ciliaris	QMJ92098	M	Bedourie, QLD, Australia
Strophurus ciliarus	Strophurus ciliaris	QMJ92100	M	Bedourie, QLD, Australia
Strophurus ciliarus	Strophurus ciliaris	QMJ92113	F	Bedourie, QLD, Australia
Strophurus krisalys	Strophurus krisalys	QMJ92103	F	Winton, QLD, Australia
Strophurus krisalys	Strophurus krisalys	QMJ92104	M	Winton, QLD, Australia
Strophurus krisalys	Strophurus krisalys	QMJ92110	M	Winton, QLD, Australia
Strophurus krisalys	Strophurus krisalys	QMJ92121	F	Mt. Isa, QLD, Australia
Strophurus krisalys	Strophurus krisalys	QMJ92124	M	Mt. Isa, QLD, Australia
Strophurus krisalys	Strophurus krisalys	QMJ92126	M	Winton, QLD, Australia
